# Supplementary material for: The discovery of novel noncoding RNAs in 50 bacterial genomes
Source: Nucleic Acids Res. 2024 Apr 22;52(9):5152–65. doi: 10.1093/nar/gkae248 (PMC11109978; doi:10.1093/nar/gkae248)
Supplement: gkae248_Supplemental_Files [file gkae248_supplemental_files.zip]

Archive with 2 entries (2 files):
- 50 Genomes Supplementary Information Revision 1.docx
- Narunsky 50 Genomes RNA Motifs Files.zip
